# Supplementary material for: Schlafen 11 as a prognostic and potentially predictive biomarker in soft tissue sarcoma: evidence from a real-world cohort
Source: Front Oncol. 2026 Mar 10;16:1792367. doi: 10.3389/fonc.2026.1792367 (PMC13008703; doi:10.3389/fonc.2026.1792367)
Supplement: Supplementary file 1 [file Table1.xlsx]

## Sheet: SupplementaryTable 1
Supplementary Table 1: Neoadjuvant sub-cohort
ID	histology	sex	age_at_diagnosis	vital_status	follow_up_m	DFS_m	DFS_status	localization	primary_size_cm	R	regression_grade	FNCLCC	neoadjuvance_type	neoadjuvant_chemo_agent	SLFN11_high_low
UPS8	UPS	2	62	1	97	18	1	extremity	15	0	0.7	3	chemo_hyperthermia	EIA	1
UPS15	UPS	1	50	0	154	-	0	thoracic_cavity	11	1	0.3	3	chemo	platin-based	1
UPS25	UPS	2	44	0	150	42	1	extremity	10	1	-	3	chemo	doxo_ifo_cisplatin_MTX	0
UPS32	UPS	1	69	1	15	6	1	thoracic_cavity	9.5	-	-	3	chemo	doxo_ifo	0
UPS53	UPS	2	69	0	108	36	1	extremity	9	-	-	3	chemo_hyperthermia	Melphalan_TNFa_Hyperthermie	1
UPS69	UPS	2	64	0	104	36	1	extremity	8.5	0	0.99	3	chemo	doxo_ifo	1
UPS73	UPS	1	74	1	13	7	1	extremity	9	0	0.4	3	chemo_hyperthermia	Melphalan_TNFa_Hyperthermie	1
UPS75	UPS	1	58	1	7	7	1	extremity	20.5	0	0.3	3	chemo	doxo_ifo	1
UPS80	UPS	2	76	0	6	6	0	extremity	12.8	0	0.3	3	radiatio	-	1
UPS94	UPS	2	55	0	70	11	1	extremity	16.8	0	0.9	3	radiatio	-	0
UPS95	UPS	1	89	1	13	4	1	extremity	10.8	1	-	3	radiatio	-	1
UPS97	UPS	2	60	0	61	12	1	extremity	10.5	0	0.3	3	radiatio	-	1
UPS103	UPS	1	58	0	53	53	-	extremity	17	0	0.15	3	chemo	doxo_ifo	1
UPS127	UPS	2	65	0	43	43	0	extremity	6.2	0	0	3	radiatio_chemo	doxo_ifo	1
UPS138	UPS	1	82	0	38	38	0	extremity	8.6	0	-	2	radiatio	-	1
UPS142	UPS	1	93	0	2	2	0	trunk	17	-	-	3	radiatio	-	1
UPS145	UPS	1	52	0	19	19	0	extremity	17	-	0.4	3	chemo	doxo_ifo	1
UPS146	UPS	1	59	0	20	20	0	extremity	22	0	0.6	3	chemo	-	1
UPS149	UPS	2	84	1	4	4	1	extremity	14.6	-	-	2	radiatio	-	1
UPS158	UPS	1	62	1	18	6	1	extremity	8.5	0	0.9	3	radiatio_chemo	-	1
UPS162	UPS	2	68	0	11	11	0	extremity	23	0	0.95	3	radiatio_chemo	doxo_ifo	1
LPS21	DDLPS	1	73	1	16	10	1	retroperitoneum	-	1	0.3	3	radiatio	-	0
LPS26	DDLPS	1	49	1	100	12	1	retroperitoneum	-	1	0.85	3	radiatio	-	1
LPS44	DDLPS	2	75	1	39	19	1	retroperitoneum	-	-	-	3	radiatio	-	1
LPS45	DDLPS	1	66	0	68	68	0	retroperitoneum	30	0	0.1	3	radiatio_chemo	doxo_ifo	1
LPS46	DDLPS	1	58	0	81	66	1	retroperitoneum	6.6	0	0.05	3	radiatio_chemo	doxo_ifo	1
LPS57	DDLPS	1	76	1	28	15	1	other	-	-	0.05	2	radiatio	-	1
LPS63	DDLPS	1	63	0	49	20	1	retroperitoneum	22	0	0.4	2	chemo	doxo_ifo	1
LPS111	DDLPS	1	28	1	23	19	1	trunk	-	0	0.99	3	radiatio_chemo	-	1
LMS28	LMS	1	76	0	46	46	0	extremity	9.5	0	0.95	2	radiatio	-	0
LMS39	LMS	2	70	0	34	3	1	extremity	-	1	0.3	3	radiatio	-	1
UPS170	UPS	2	59	0	4	-	-	trunk	-	-	0.99	3	chemo	doxo_ifo	1
MPNST2	MPNST	1	67	0	4	4	1	visceral	-	-	0.3	1	radiatio	-	1

## Sheet: SupplementaryTable 2
Supplementary Table 2: Palliative chemotherapy sub-cohort
ID	histology	sex	age_at_diagnosis	vital_status	follow_up_m	DFS_m	DFS_status	localization	relapse_yes_no	metastasis_yes_no	metastasis_synchrone_metachrone	metastasis_site	primary_size_cm	R	FNCLCC	rel_met_tissue_type	rel_met_H_median	rel_met_pct_median	post_relapse_type	post_relapse_agent_simple	post_relapse_age	post_relapse_time_to_progress	post_relapse_survival	post_relapse_survival_status	PFS_status	SLFN11_high_vs_low
UPS16	UPS	2	51	1	26	2	1	abdominal_pelvic	1	1	2	lung	12.4	1	3	2	7.5	7.5	chemo	doxorubicin mono	51	NA	22	NA	NA	1
UPS61	UPS	1	58	0	112	10	NA	extremity	1	NA	NA	NA	16.5	0	3	2	70	60	chemo	doxorubicin/ifosfamide	59	83	101	0	1	1
UPS78	UPS	1	65	1	32	14	1	extremity	1	NA	NA	NA	6.9	0	3	3	75	30	chemo	doxorubicin/other	67	11	17	1	0	1
UPS84	UPS	1	47	1	8	7	1	extremity	NA	1	2	lung	4.6	1	3	3	0	0	chemo	doxorubicin/ifosfamide	48	0	0	1	1	0
UPS96	UPS	1	78	1	8	5	1	trunk	NA	1	2	lung	18.5	0	3	3	0	0	chemo	doxorubicin mono	79	1	2	1	1	0
UPS147	UPS	1	46	1	20	10	1	trunk	NA	1	2	lung	6	0	2	3	115	85	chemo	doxorubicin/ifosfamide	47	5	9	1	1	1
UPS154	UPS	1	77	0	21	10	1	thoracic_cavity	1	1	2	lung	7.1	0	3	1	2.5	2.5	chemo	doxorubicin mono	78	8	13	0	1	1
UPS159	UPS	1	68	0	12	2	1	retroperitoneum	1	NA	NA	NA	18	1	3	2	0	0	chemo	doxorubicin mono	68	2	9	0	1	0
UPS164	UPS	1	63	0	53	40	1	extremity	1	1	2	lung	6	1	3	2	0	0	chemo	doxorubicin mono	67	1	5	0	1	0
UPS167	UPS	1	76	1	5	5	1	visceral	NA	1	1	LN_lung	5.2	1	2	1	0	0	chemo	doxorubicin mono	76	2	4	1	1	0
LPS26	DDLPS	1	49	1	100	12	1	retroperitoneum	1	NA	NA	NA	NA	1	3	2	125	70	chemo	gemcitabine/docetaxel	54	19	48	1	1	1
LPS31	DDLPS	1	69	1	16	3	1	abdominal_pelvic	1	1	1	soft_tissue_lung	9.2	0	3	2	0	0	chemo	doxorubicin/other	69	1	5	1	1	0
LPS44	DDLPS	2	75	1	39	19	1	retroperitoneum	1	1	2	bone	NA	NA	3	2	0	0	chemo	trofosfamid	77	8	14	1	0	0
LPS46	DDLPS	1	58	0	81	66	1	retroperitoneum	1	NA	NA	NA	6.6	0	3	2	30	25	chemo	gemcitabine/docetaxel	64	1	2	0	1	1
LPS61	DDLPS	2	69	1	31	9	1	extremity	1	1	2	LN	NA	1	3	2	15	15	chemo	doxorubicin mono	70	14	18	1	0	1
LPS66	DDLPS	1	49	1	139	13	1	abdominal_pelvic	1	NA	NA	NA	NA	NA	3	2	280	100	chemo	doxorubicin mono	60	5	12	1	1	1
LPS69	DDLPS	1	63	1	193	170	1	abdominal_pelvic	NA	NA	NA	NA	NA	NA	3	2	7.5	7.5	chemo	trofosfamid	78	14	19	1	1	1
LPS91	DDLPS	1	57	0	256	84	1	retroperitoneum	1	NA	NA	NA	NA	NA	2	2	10	10	chemo	doxorubicin mono	72	15	81	0	1	1
LPS92	DDLPS	2	46	0	91	86	1	extremity	1	1	2	lung	NA	NA	3	2	230	100	chemo	gemcitabine/docetaxel	54	2	3	1	1	1
LMS26	LMS	1	51	1	21	8	1	retroperitoneum	1	1	2	lung	NA	0	3	3	15	10	chemo	doxorubicin/ifosfamide	53	0	0	1	1	1
LMS79	LMS	2	65	0	120	11	1	visceral	1	NA	NA	NA	2.6	0	2	2	10	10	chemo	doxorubicin/other	68	32	86	0	1	1
LMS88	LMS	2	77	0	83	21	1	visceral	1	1	2	peritoneum_lung	NA	1	1	2	15	10	chemo	trofosfamid	80	4	55	1	1	1
LMS89	LMS	2	56	1	58	21	1	visceral	NA	1	2	wtg_bone	13.5	0	3	3	90	35	chemo	doxorubicin/ifosfamide	57	13	44	1	NA	1
LMS90	LMS	2	47	1	84	38	1	abdominal_pelvic	1	NA	NA	NA	NA	3	3	3	190	90	chemo	doxorubicin/other	52	4	17	1	1	1
MPNST1	MPNST	2	35	1	38	8	1	extremity	NA	1	2	brain_lung	8.5	1	3	3	90	50	chemo	doxorubicin/ifosfamide	36	10	28	1	1	1
INTIMA_SARCOMA1	INTIMA_SARCOMA	2	60	1	26	7	1	thoracic_cavity	1	0	NA	NA	13	0	3	2	0	0	chemo	doxorubicin/ifosfamide	60	8	19	1	1	0

## Sheet: SupplementaryTable 3
Supplementary Table 3: Trabectedin sub-cohort
ID	histology	sex	age_at_diagnosis	localization	relapse_yes_no	metastasis_yes_no	metastasis_synchrone_metachrone	metastasis_site	FNCLCC	neoadjuvance_yes_no	neoadjuvance_type	post_op_adjuvance_yes_no	adjuvance_type	adjuvant_chemo_agent	post_relapse_type	post_relapse_agent	Trabectedin_age	Trabectedin_H_median	Trabectedin_percentage_median	Trabectedin_survival_m	Trabectedin_time_to_progress	Trabectedin_vital_status	Trabectedin_progress_status	Trabectedin_tissue	Trabectedin_BOR
UPS9	UPS	1	44	abdominal_pelvic	NA	1	1	liver_bone	2	0	NA	0	NA	NA	chemo	adriamycin_ifo	49	47.5	47.5	13	7	1	1	2	Progress
UPS61	UPS	1	58	extremity	1	NA	NA	NA	3	0	NA	1	radiatio	NA	chemo	doxo_ifo	67	0	0	5	3	0	1	2	Progress
UPS123	UPS	2	58	extremity	NA	1	2	lung_oss	3	0	NA	1	radiochemo	doxo_mono	Trabectedin_direct	NA	59	210	90	9	3	1	1	3	Progress
UPS147	UPS	1	46	trunk	NA	1	2	lung	2	0	NA	1	radiatio_chemo	NA	chemo	doxo_ifo	48	0	0	3	2	1	1	3	Progress
UPS154	UPS	1	77	thoracic_cavity	1	1	2	lung	3	0	NA	0	NA	NA	chemo	doxo_mono	79	2.5	2.5	4	1	0	1	1	Progress
UPS167	UPS	1	76	visceral	NA	1	1	LN_lung	2	0	NA	1	chemo	doxo	chemo	doxo_mono	76	0	0	1	1	1	1	1	death
LPS9	DDLPS	2	51	retroperitoneum	1	1	2	lung_oss	2	0	NA	1	chemo	doxo_mono	radiatio	NA	54	90	50	22	2	1	1	2	Progress
LPS25	DDLPS	2	48	retroperitoneum	1	NA	NA	NA	2	NA	NA	NA	NA	NA	radiatio	NA	73	5	5	11	2	1	1	2	Progress
LPS26	DDLPS	1	49	retroperitoneum	1	NA	NA	NA	3	1	radiatio	1	chemo	doxo_mono	chemo	gemci_doce	51	125	70	83	10	1	1	2	Progress
LPS31	DDLPS	1	69	abdominal_pelvic	1	1	1	soft_tissue_lung	3	0	NA	1	radiatio	NA	chemo	olaratumab_doxo	70	0	0	2	0	1	1	2	Progress
LPS44	DDLPS	2	75	retroperitoneum	1	1	2	bone	3	1	radiatio	0	NA	NA	chemo	trofosfamid	78	0	0	4	3	1	1	2	Progress
LPS66	DDLPS	1	49	abdominal_pelvic	1	NA	NA	NA	3	NA	NA	NA	NA	NA	chemo	doxo_mono	59	0	0	19	8	1	1	2	Progress
LMS33	LMS	1	58	extremity	NA	1	2	lung	3	0	NA	1	radiatio	NA	chemo	doxo_mono	60	NA	NA	3	1	1	1	3	Progress
LMS75	LMS	2	49	visceral	1	NA	NA	NA	3	NA	NA	2	NA	NA	Trabectedin_direct	NA	51	0	0	34	1	1	1	2	Progress
LMS90	LMS	2	47	abdominal_pelvic	1	NA	NA	NA	3	0	NA	0	NA	NA	chemo	doxo_dacarb	53	190	90	13	12	1	1	2	Progress
MLS1	MLS	2	45	abdominal_pelvic	1	1	2	spine	2	1	radiatio	0	NA	NA	chemo	doxo_mono	53	280	100	43	12	1	1	2	Progress
DSRCT1	DSRCT	1	33	abdominal_pelvic	NA	1	1	peritoneum	NA	0	NA	1	chemo	NA	chemo	CEVAIE	34	50	30	2	2	1	1	2	death
ESFS2	ESFS	2	60	visceral	1	1	1	peritoneum_LN	NA	0	NA	1	chemo	NA	radiatio	NA	62	0	0	1	1	1	1	2	death
MPNST1	MPNST	2	35	extremity	NA	1	2	brain_lung	3	0	NA	0	NA	NA	chemo	doxo_ifo	38	NA	NA	0	0	1	1	3	death
PDS1	PDS	1	70	head_neck	1	1	2	LN_liver_bone	3	0	NA	1	radiation	NA	chemo	doxo_ifo	76	240	95	3	2	0	1	2	Progress
LMS114	LMS	2	56	visceral	NA	1	2	lung	3	0	NA	1	chemo	NA	Trabectedin_direct	NA	61	45	30	19	13	0	1	3	Progress
INTIMAL_SARCOMA1	INTIMAL_SARCOMA	2	60	thoracic_cavity	1	0	NA	NA	3	0	NA	0	NA	NA	chemo	doxo_ifo	61	0	0	6	0	1	1	1	death

## Sheet: SupplementaryTable 4
Supplementary Table 4: Histological parameters in primarily resected STS, SLFN11-high vs. SLFN11-low
Variable	p-value	p adjusted*
Age at diagnosis	0.953	1
Sex	1	1
Histology	0.045	0.356
FNCLCC grade**	0.24	1
Primary tumor size (cm)	0.242	1
R status	0.037	0.297
Adjuvant chemotherapy	0.558	1
Adjuvant radiation	0.446	1
* Bonferroni correction for multiple comparisons
** Fédération Nationale des Centres de Lutte Contre le Cancer grading system, including grade of dedifferentiation, necrosis, and mitoses/10 HPF.

## Sheet: SupplementaryTable 5
Supplementary Table 5: Sub-cohort treated with adjuvant chemotherapy
ID	histology	sex	age	vital_status	follow_up_m	DFS_m	DFS_status	localization	primary_size_cm	R	FNCLCC	adjuvance_type	adjuvant_radiation_yes_no	adjuvant_chemo_yes	adjuvant_chemo_agent
UPS3	UPS	2	67	1	50	20	1	abdominal_pelvic	7	NA	3	chemo	0	1	doxo_mono
UPS13	UPS	2	52	1	4	4	1	extremity	5.1	1	3	NA	0	1	carboplatin_taxol
UPS22	UPS	1	78	1	6	6	1	extremity	13	0	3	chemo	0	1	pazopanib
UPS37	UPS	2	48	0	130	130	0	trunk	7.5	NA	3	radiatio_chemo	1	1	doxo_mono
UPS43	UPS	1	71	1	6	6	1	thoracic_cavity	NA	NA	2	chemo	0	1	doxo
UPS67	UPS	1	49	0	106	NA	NA	trunk	12.5	0	3	chemo	0	1	doxo_ifo
UPS68	UPS	2	23	0	35	35	0	extremity	5.6	NA	3	radiatio_chemo	1	1	doxo_ifo
UPS74	UPS	1	48	1	34	12	1	visceral	12	0	3	chemo	0	1	doxo_ifo
UPS90	UPS	1	63	1	7	7	1	extremity	20.2	0	3	radiochemo	1	1	doxo_ifo
UPS92	UPS	2	42	0	29	27	0	extremity	4	0	3	radiochemo	1	1	doxo_ifo
UPS98	UPS	1	70	1	6	6	1	extremity	36	0	3	radiatio_chemo	1	1	doxo_mono
UPS105	UPS	1	69	1	23	23	1	abdominal_pelvic	NA	NA	3	chemo	0	1	doxo_ifo
UPS121	UPS	2	36	0	51	15	1	retroperitoneum	13	1	3	chemo	0	1	doxo_mono
UPS123	UPS	2	58	1	18	2	1	extremity	9.6	1	3	radiochemo	1	1	doxo_mono
UPS137	UPS	1	75	1	11	11	1	extremity	16	NA	2	chemo	0	1	NA
UPS147	UPS	1	46	1	20	10	1	trunk	6	0	2	radiatio_chemo	1	1	NA
UPS153	UPS	1	62	0	54	25	1	extremity	5	0	3	chemo_radiatio	1	1	doxo_ifo
UPS157	UPS	1	64	1	11	1	1	visceral	7.1	0	2	chemo	0	1	NA
UPS167	UPS	1	76	1	5	5	1	visceral	5.2	1	2	chemo	0	1	doxo_trabectedine
LPS9	DDLPS	2	51	1	52	22	1	retroperitoneum	NA	1	2	chemo	0	1	doxo_mono
LPS97	DDLPS	1	66	0	79	NA	NA	retroperitoneum	NA	NA	2	chemo	0	1	doxo_mono
LMS16	LMS	2	33	1	44	35	1	visceral	7.5	0	3	chemo	0	1	adria_ifo_gemci_doce_trabe
LMS64	LMS	1	87	1	16	16	1	extremity	NA	1	3	chemo	0	1	trofosfamid
LMS71	LMS	2	58	0	14	NA	NA	visceral	NA	0	3	chemo	0	1	NA
LMS74	LMS	2	52	1	25	NA	NA	abdominal_pelvic	8	1	3	chemo	0	1	ifo_adriblastin
LMS78	LMS	2	45	1	8	4	1	visceral	NA	0	3	chemo	0	1	doxo_ifo
LMS92	LMS	2	52	1	20	20	1	visceral	38	0	2	chemo	0	1	doxo_dacarb
LMS93	LMS	2	76	1	14	NA	NA	visceral	NA	1	3	chemo	0	1	doxo
ESFS2	ESFS	2	60	1	31	13	1	visceral	6.9	0	NA	chemo	0	1	NA
LMS111	LMS	1	76	1	20	7	1	retroperitoneum	11.6	NA	3	chemo	0	1	NA
LMS114	LMS	2	56	0	79	44	1	visceral	9	0	3	chemo	0	1	NA

## Sheet: SupplementaryTable 6
Supplementary Table 6: Univariate analyses in primarily resected STS with adjuvant chemotherapy
Overall survival
Variable	HR	95%CI	p-value
SLFN11 high	0.28	0.10 – 0.76	0.013
Sex*	0.55	0.24– 1.28	0.164
Age at diagnosis	1.05	1.01 – 1.09	0.005
FNCLCC grade**	–	–	0.253
Histology**	–	–	0.619
Primary tumor size (cm)	1.05	0.99 - 1.10	0.083
R status	1.58	0.60 – 4.16	0.356
Disease-free survival
SLFN11 high	0.35	0.14 – 0.88	0.0263
Sex*	0.33	0.134 – 0.834	0.0188
Age at diagnosis	1.03	1.01 – 1.07	0.0178
FNCLCC grade (3 vs. 2)	0.45	0.17 – 1.17	0.102
Histology***	-	-	0.967
Primary tumor size (cm)	1.02	0.98 – 1.07	0.288
R status	1.78	0.63 – 5.04	0.28
* Sex: 1 = male, 2 = female;
** Global p-value only, with multi-layer factor
FNCLCC = Fédération Nationale des Centres de Lutte Contre le Cancer grading system, including grade of dedifferentiation, necrosis and mitoses/10 HPF.

## Sheet: SupplementaryTable 7
Supplementary Table 7: Multivariable analyses in primarily resected STS with adjuvant chemotherapy
Overall survival
Variable	HR	95% CI	p-value
SLFN11 high	0.06	0.01 – 0.35	0.002
Age at diagnosis	1.1	1.04 – 1.17	0.002
FNCLCC grade 3 (vs. 2)	0.5	0.16 – 1.63	0.251
R1 (vs. R0)	1.17	0.39 – 3.50	0.782
Disease-free survival
Variable	HR	95% CI	p-value
SLFN11 high	0.08	0.02 – 0.45	0.004
Age at diagnosis	1.05	1.01 – 1.09	0.017
FNCLCC grade 3 (vs. 2)	0.96	0.30 – 3.13	0.951
R1 (vs. R0)	2.79	0.81 – 9.60	0.104
* Sex: 1 = male, 2 = female

## Sheet: SupplementaryTable 8
Supplementary Table 8: Univariate and multivariable analyses in primarily resected STS without adjuvant therapy
Univariate analyses: Disease-free survival
Variable	HR	95% CI	p-value
SLFN11 high	2.01	1.16 – 3.47	0.0126
Age at diagnosis	1.02	1.00 – 1.04	0.0381
Sex*	0.587	0.34 – 1.02	0.0598
FNCLCC grade**	-	-	< 0.001
Histology***	-	-	0.00152
Primary size (cm)	1.02	1.00 – 1.05	0.0374
R status	2.69	1.38 – 5.26	0.00387
Multivariable analyses: Disease-free survival
SLFN11 high	2.1	1.07 – 4.09	0.0301
Age at diagnosis	1.01	0.98 – 1.03	0.6195
Sex*	0.551	0.28 – 1.07	0.0792
FNCLCC grade 2 vs. 1	1.41	0.43 – 4.61	0.5733
FNCLCC grade 3 vs. 1	4.45	1.45 – 13.68	0.0091
R status (R1 vs. R0)	2.24	1.07 – 4.65	0.0314
* Sex: 1 = male, 2 = female.
** Global p-value (multi-level factor); FNCLCC = Fédération Nationale des Centres de Lutte Contre le Cancer grading system, including tumor differentiation, necrosis, and mitotic activity.
*** Global p-value only; Histology was not included into multivariable model due to small subgroup sizes

## Sheet: SupplementaryTable 9
Supplementary Table 9: Univariate analyses in palliative chemotherapy sub-cohort
Overall survival
Variable	HR	95%CI	p-value
SLFN11 high	0.22	0.07 – 0.69	0.00936
Age at treatment start	0.99	0.95 – 1.02	0.472
Sex*	0.62	0.23 – 1.65	0.334
Histology**	-	-	0.702
FNCLCC grade**	-	-	0.0999
Tissue type (metastatic vs. relapse/primary)	3.03	1.13 - 8.13	0.027
Progression-free survival
SLFN11 high	0.31	0.11 – 0.88	0.0269
Age at treatment start	0.99	0.96 – 1.03	0.683
Sex*	0.64	0.24 – 1.68	0.363
Histology**	-	-	0.945
FNCLCC grade**	-	-	0.776
Tissue type (metastatic vs. relapse/primary)	1.97	0.71 - 5.42	0.192
* Sex: 1 = male, 2 = female
** Only global p-value given (multi-level factor)
FNCLCC = Fédération Nationale des Centres de Lutte Contre le Cancer grading system, including grade of dedifferentiation, necrosis and mitoses/10 HPF

## Sheet: SupplementaryTable 10
Supplementary Table 10: Multivariable analyses in palliative chemotherapy sub-cohort
Overall survival
Variable	HR	95%CI	p-value
SLFN11 high	0.11	0.03 – 0.42	0.001
Age at treatment start	1.01	0.96 – 1.05	0.807
Tissue: Metastatic vs. primary/relapse	6.03	1.68 – 21.56	0.006
Progression-free survival
SLFN11 high	0.18	0.05 - 0.65	0.00858
Age at treatment start	0.98	0.94-1.03	0.475
Tissue: Metastatic vs. primary/relapse	2.6	0.77 - 8.81	0.125
* Sex: 1 = male, 2 = female

[truncated: 2 more sheets: SupplementaryTable 11, SupplementaryTable 12]
